# Supplementary material for: Treatment Contact Coverage for Probable Depressive and Probable Alcohol Use Disorders in Four Low- and Middle-Income Country Districts: The PRIME Cross-Sectional Community Surveys
Source: PLoS One. 2016 Sep 15;11(9):e0162038. doi: 10.1371/journal.pone.0162038 (PMC5025033; doi:10.1371/journal.pone.0162038)
Supplement: S1 Analysis — (TXT) [file pone.0162038.s001.txt]

****************************
*** BASELINE CS ANALYSIS ***
****************************


****************
*** ETHIOPIA ***
****************
use "CS1_ET.dta", clear
	tab country
	svyset qid [pw=sampling_weight]
	svydes

***************
*** NEWVARS ***
***************
recode totalphq (0/6=0)(7/max=1), gen(phqpos_et)
gen deppos_et=0
	replace deppos_et=1 if phqpos_et==1 | dephis==1
recode totalaud (0/15=0)(16/max=1), gen(audpos_et)
***************

* Table 3
	foreach var of varlist age {
		svy: mean `var'
		estat sd
		}
	for var sex rel_9c educ_3c : svy: tab X

* Table 4
	svy, over(sex): proportion phqpos
	svy, over(sex): proportion dephis
	mrtab phqpos dephis	
	mrtab phqpos dephis, incl
	svy, over(sex): proportion deppos
	tab deppos_et deptx, m row
	svy, subpop(if deppos_et) over(sex): proportion deptx, missing
	mrtab deptxcat_* if deptx & !mi(deppos_et)
	svy, subpop(if deppos_et) over(sex): proportion deptxcat_spec
	svy, subpop(if deppos_et) over(sex): proportion deptxcat_gen
	svy, subpop(if deppos_et) over(sex): proportion deptxcat_other
	svy, over(sex): prop totalaud
	svy, over(sex): proportion aud_4c
	svy, over(sex): prop audpos
	tab audpos_et audtx, row m
	svy, subpop(if audpos_et) over(sex): prop audtx, missing
	mrtab audtxcat_* if audtx & audpos_et
	svy, subpop(if audpos_et) over(sex): proportion audtxcat_spec, missing
	svy, subpop(if audpos_et) over(sex): proportion audtxcat_gen, missing
	svy, subpop(if audpos_et): proportion audtxcat_other
	for var phqpos dephis audpos_et totalaud aud_4c: svy: tab X
	
*************
*** INDIA ***
*************
use "CS1_IN.dta", clear
	tab country

* Table 3
	svyset village_in [pw=pw], str(stratum) fpc(stratumclusters)
	svydes
	foreach var of varlist age outptcostusd whodas_simple whodas_complex {
		svy: mean `var'
		estat sd
		}
	tempvar tradhealer
	egen `tradhealer'= anymatch(hc_where? hc_where1?), v(4)
	for var sex rel_9c educ_3c emp hosp healthfacilityvisit `tradhealer' stig__ismi02 stig__cami12 stig__ribs07: svy: tab X
	
* Table 4
	for var phqpos dephis deppos audpos totalaud aud_4c: svy, over(sex): proportion X
	mrtab phqpos dephis
	tab deppos
	svy: prop deppos
	tab deppos deptx, m row
	svy, subpop(if deppos) over(sex): prop deptx, missing
	tab deptx
	mrtab deptxcat_*, incl
	svy, subpop(if deppos) over(sex): prop deptxcat_spec
	svy, subpop(if deppos) over(sex): prop deptxcat_gen
	svy, subpop(if deppos) over(sex): prop deptxcat_other
	
	tab audpos
	tab audpos audtx, row
	svy, subpop(if audpos)  over(sex): prop audtx, missing
	mrtab audtxcat_*
	svy, subpop(if audpos)  over(sex): prop audtxcat_spec, miss
	svy, subpop(if audpos) over(sex): prop audtxcat_gen, miss
	svy, subpop(if audpos) over(sex): prop audtxcat_other
	
*************
*** NEPAL ***
************* I changed the stratum from the `ward` to the `VDC` so that there would be fewer 0 counts within strata, especially for treatment seeking
use "CS1_NE.dta", clear
	tab country
* TABLE 3 for full sample
	svyset psu [pweight=pw], str(vdc)
	svydes
	svy: mean age
	estat sd
	for var sex rel_9c educ_3c emp: svy: tab X
	
* TABLE 3 for Part 2 sample
	* Categorical vars
	svyset psu [pweight=pwfull], str(vdc)
	svydes
	foreach var of varlist hosp outptcare tradany stig__ismi02 stig__cami12 stig__ribs07 {
		svy, subpop(if fullint_ne==1): tab `var'
		}
	* Continuous vars
	foreach var of varlist outptcostusd whodas_simple whodas_complex {
		svy, subpop(if fullint_ne==1): mean `var'
		estat sd
		}

* TABLE 4
	svyset psu [pw=pw], str(vdc)
	svy: mean totalphq
	estat sd
	loneway totalphq vdc
	iclassr totalphq vdc
	svy: mean totalaud
	estat sd
	loneway totalaud vdc
	iclassr totalaud vdc
	
	for var phqpos dephis deppos audpos totalaud aud_4c: svy, over(sex): prop X
	mrtab phqpos dephis
	tab deppos
	tab deppos deptx, m row
	svy, subpop(if deppos) over(sex): prop deptx, missing
	tab deptx
	mrtab deptxcat_* if deptx==1, incl
	svy, subpop(if deppos) over(sex): prop deptxcat_spec, missing
	svy, subpop(if deppos) over(sex): prop deptxcat_gen, missing
	svy, subpop(if deppos) over(sex): prop deptxcat_other, missing
	
	tab audpos
	svy: prop audpos
	tab audpos audtx, row
	svy, subpop(if audpos) over(sex): prop audtx, missing
	mrtab audtxcat_* if audtx==1, incl
	svy, subpop(if audpos) over(sex): prop audtxcat_spec, missing
	svy, subpop(if audpos) over(sex): prop audtxcat_gen, missing
	svy, subpop(if audpos) over(sex): prop audtxcat_other, missing
		

**************
*** UGANDA ***
**************
use "CS1_UG.dta", clear
	tab country
	svyset village_ug [pw=pw]
	svydes

* Table 3
	foreach var of varlist age {
		svy: mean `var'
		estat sd
		}
	for var sex educ_3c: svy: tab X

* Table 4
	svy: mean totalphq
	estat sd
	loneway totalphq village_ug
	iclassr totalphq village_ug 
	svy: mean totalaud
	estat sd
	loneway totalaud village_ug
	iclassr totalaud village_ug
	
	for var phqpos dephis deppos audpos totalaud aud_4c: svy, over(sex): prop X
	mrtab phqpos dephis
	tab deppos
	svy: prop deppos
	tab deppos deptx, m row
	svy, subpop(if deppos) over(sex): prop deptx, missing
	tab deptx
	mrtab deptxcat_* if deptx==1, incl
	svy, subpop(if deppos) over(sex): prop deptxcat_spec
	svy, subpop(if deppos) over(sex): prop deptxcat_gen
	svy, subpop(if deppos) over(sex): prop deptxcat_other
	
	tab audpos
	tab audpos audtx, row
	svy, subpop(if audpos) over(sex): prop audtx, missing
	mrtab audtxcat_*, incl
	svy, subpop(if audpos) over(sex): prop audtxcat_spec, missing
	svy, subpop(if audpos) over(sex): prop audtxcat_gen, missing
	svy, subpop(if audpos) over(sex): prop audtxcat_other, missing
	
*************************
*** Crohnbach's alpha ***
*************************
	bysort country: alpha phq?, item
	mvencode aud1-aud10, mv(.=0) over		/* missings due to skip patterns */
	bysort country: alpha aud1-aud10, item
	
log close
